# Supplementary material for: The Transforming Growth Factor β Genes and Susceptibility to Musculoskeletal Injuries in a Physically Active Caucasian Cohort
Source: J Clin Med. 2026 Jan 3;15(1):358. doi: 10.3390/jcm15010358 (PMC12786868; doi:10.3390/jcm15010358)
Supplement: Supplementary file 1 [file jcm-15-00358-s001.zip]

Archive with 1 entries (1 files):
- jcm-4015044-supplementary.pdf
